# Supplementary material for: Dolutegravir use is related to lower HTLV-1 proviral load in people co-infected by HIV-1
Source: Commun Med (Lond). 2025 Dec 18;6:54. doi: 10.1038/s43856-025-01312-9 (PMC12830689; doi:10.1038/s43856-025-01312-9)
Supplement: Supplementary file 3 — Supplementary Data 1 [file 43856_2025_1312_MOESM3_ESM.xlsx]

## Sheet: DTG_HTLV_DATA
ID	Sex	AGE	RACE	Schooling	HIV_COINFECTION	PROVIRAL_LOAD	VIRAL_LOAD	DISEASE_REL_HTLV	USE_ART	TIME_ART	USE_DTG	CD4	CD8	RATIO_CD4CD8	PROVIRAL_LOAD_50	PROVIRAL_LOAD_IQR	Propensity_Score
38	Male	62	PARDO-BLACK	Complete basic	HIV-HTLV	1	1	NO	YES	306	Yes	768	980	0.78	No	No	0.242403
44	Female	61	PARDO-BLACK	High school or college education	HIV-HTLV	1	1	NO	YES	279	Yes	575	1885	0.31	No	No	0.133522
7	Male	63	PARDO-BLACK	High school or college education	HIV-HTLV	1	1	NO	YES	171	Yes	588	1924	0.31	No	No	0.144722
36	Male	62	PARDO-BLACK	High school or college education	HIV-HTLV	1	1	YES	YES	87	Yes	1424	808	1.76	No	No	0.114295
53	Female	56	PARDO-BLACK	Illiterate or incomplete basic	HIV-HTLV	1	1	YES	YES	68	No	1190	630	1.89	No	No	0.02005
56	Female	53	PARDO-BLACK	Complete basic	HIV-HTLV	1	1	NO	YES	32	Yes	258	438	0.59	No	No	0.331583
54	Female	48	PARDO-BLACK	Illiterate or incomplete basic	HIV-HTLV	1	1	NO	YES	13	No	259	563	0.31	No	No	0.255563
45	Male	29	PARDO-BLACK	High school or college education	HIV-HTLV	1	2940	NO	YES	0	No	520	337	1.38	No	No	0.124989
29	Male	57	PARDO-BLACK	High school or college education	HIV-HTLV	50	1	NO	YES	312	Yes	854	1178	0.72	No	No	0.935795
60	Female	57	PARDO-BLACK	Illiterate or incomplete basic	HIV-HTLV	50	6293	NO	YES	273	No	465	1261	0.37	No	No	0.132969
46	Male	58	PARDO-BLACK	Illiterate or incomplete basic	HIV-HTLV	50	1	YES	YES	262	No	373	798	0.47	No	No	0.131734
69	Male	59	PARDO-BLACK	High school or college education	HIV-HTLV	50	1	YES	YES	225	Yes	520	353	1.47	No	No	0.268462
23	Female	57	PARDO-BLACK	High school or college education	HIV-HTLV	50	1	YES	YES	162	Yes	508	455	1.12	No	No	0.719512
17	Female	66	PARDO-BLACK	Illiterate or incomplete basic	HIV-HTLV	50	1	YES	YES	151	Yes	630	1011	0.62	No	No	0.48392
20	Male	75	PARDO-BLACK	High school or college education	HIV-HTLV	50	1	NO	YES	67	Yes	825	734	1.1	No	No	0.360957
63	Female	62	PARDO-BLACK	Illiterate or incomplete basic	HIV-HTLV	50	1	YES	YES	62	Yes	555	811	0.68	No	No	0.176257
86	Female	48	PARDO-BLACK	Illiterate or incomplete basic	HIV-HTLV	50	1	NO	YES	18	Yes	509	727	0.7	No	No	0.108386
50	Female	60	PARDO-BLACK	Illiterate or incomplete basic	HIV-HTLV	70	1	NO	YES	148	No	1091	707	1.54	Yes	No	0.0994347
6	Male	68	PARDO-BLACK	Illiterate or incomplete basic	HIV-HTLV	77	1	NO	YES	293	Yes	642	545	1.18	Yes	No	0.946816
77	Female	56	PARDO-BLACK	Complete basic	HIV-HTLV	105	1	NO	YES	299	Yes	1082	628	1.72	Yes	No	0.989673
11	Male	75	PARDO-BLACK	Illiterate or incomplete basic	HIV-HTLV	145	1	NO	YES	266	Yes	717	598	1.2	Yes	No	0.924325
35	Male	59	PARDO-BLACK	Illiterate or incomplete basic	HIV-HTLV	153	111	NO	YES	69	Yes	436	493	0.88	Yes	No	0.271586
39	Male	56	PARDO-BLACK	Complete basic	HIV-HTLV	166	1	NO	YES	60	Yes	296	877	0.34	Yes	No	0.0428414
22	Female	56	PARDO-BLACK	Complete basic	HIV-HTLV	175	1	NO	YES	67	Yes	1120	756	1.48	Yes	No	0.21367
87	Female	56	PARDO-BLACK	Complete basic	HIV-HTLV	193	1	NO	YES	61	Yes				Yes	No
85	Female	59	PARDO-BLACK	Illiterate or incomplete basic	HIV-HTLV	278	1	NO	YES	211	No	1800	1130	1.59	Yes	No	0.948636
41	Female	57	PARDO-BLACK	Illiterate or incomplete basic	HIV-HTLV	415	1	NO	YES	120	Yes	491	198	2.48	Yes	No	0.285955
5	Male	42	PARDO-BLACK	High school or college education	HIV-HTLV	433	24	NO	YES	50	No	251	424	0.59	Yes	No	0.0350066
25	Male	52	PARDO-BLACK	Illiterate or incomplete basic	HIV-HTLV	476	1	NO	YES	288	Yes	829	448	1.85	Yes	No	0.906608
83	Female	81	PARDO-BLACK	Illiterate or incomplete basic	HIV-HTLV	627	1	NO	YES	312	Yes	761	391	1.95	Yes	No	0.96174
58	Male	43	PARDO-BLACK	Illiterate or incomplete basic	HIV-HTLV	660	1	NO	YES	50	Yes	1118	1016	1.16	Yes	No	0.144649
15	Female	51	PARDO-BLACK	Complete basic	HIV-HTLV	931	231716	NO	YES	1	No	211	1552	0.14	Yes	No	0.241783
24	Female	47	PARDO-BLACK	Illiterate or incomplete basic	HIV-HTLV	1027	11671	NO	YES	2	No	492	1165	0.42	Yes	Yes	0.168841
81	Male	66	PARDO-BLACK	Illiterate or incomplete basic	HIV-HTLV	1199	1	NO	YES	254	No	764	824	0.93	Yes	Yes	0.914137
75	Female	25		Complete basic	HIV-HTLV	1700	1	NO	YES	207	Yes	835	826	1.01	Yes	Yes	0.964611
4	Female	50	PARDO-BLACK	Complete basic	HIV-HTLV	2960	42	YES	YES	229	Yes	568	513	1.11	Yes	Yes	0.848654
27	Female	53	PARDO-BLACK	Illiterate or incomplete basic	HIV-HTLV	3015	1378	NO	YES	101	No	1097	1310	0.84	Yes	Yes	0.96767
76	Female	40	PARDO-BLACK	Complete basic	HIV-HTLV	3768	1	YES	YES	200	Yes	1795	790	2.27	Yes	Yes	0.93679
28	Female	43	PARDO-BLACK	Illiterate or incomplete basic	HIV-HTLV	4112	158	YES	YES	1	No	1148	1729	0.66	Yes	Yes	0.0721978
71	Female	46	PARDO-BLACK	High school or college education	HTLV	1		YES	NO	0	No	1571	688	2.28	No	No	0.0441604
33	Male	48	PARDO-BLACK	High school or college education	HTLV	1		NO	NO	0	No				No	No
26	Female	59	PARDO-BLACK	Illiterate or incomplete basic	HTLV	1		NO	NO	0	No	1791	697	2.57	No	No	0.0412393
18	Female	49	PARDO-BLACK	High school or college education	HTLV	1		NO	NO	0	No	1350	589	2.29	No	No	0.0616494
62	Female	58	PARDO-BLACK	Illiterate or incomplete basic	HIV-HTLV	50	24700	NO	NO	0	No	189	1311	0.15	No	No	0.270732
52	Female	62	PARDO-BLACK	Illiterate or incomplete basic	HIV-HTLV	50	2515	NO	NO	0	No	565	797	0.71	No	No	0.192933
8	Female	53	PARDO-BLACK	High school or college education	HTLV	50		NO	NO	0	No	1052	472	2.23	No	No	0.0954645
73	Female	44	PARDO-BLACK	High school or college education	HTLV	50		NO	NO	0	No	403	267	1.51	No	No	0.178651
67	Male	77	PARDO-BLACK	Illiterate or incomplete basic	HTLV	50		NO	NO	0	No	1850	419	4.42	No	No	0.0515585
65	Male	60	PARDO-BLACK	High school or college education	HTLV	50		YES	NO	0	No	1019	610	1.67	No	No	0.110885
59	Female	56	PARDO-BLACK	High school or college education	HTLV	50		NO	NO	0	No	955	530	1.8	No	No	0.112571
57	Female	45	PARDO-BLACK	High school or college education	HTLV	50		NO	NO	0	No				No	No
37	Male	40	PARDO-BLACK	High school or college education	HTLV	50		YES	NO	0	No	1136	526	2.16	No	No	0.0698176
30	Female	51	PARDO-BLACK	High school or college education	HTLV	50		YES	NO	0	No	964	846	1.139	No	No	0.10301
84	Male	55	PARDO-BLACK	Illiterate or incomplete basic	HTLV	78		YES	NO	0	No	1284	519	2.47	Yes	No	0.0738896
72	Female	62	PARDO-BLACK	High school or college education	HTLV	94		NO	NO	0	No	1370	470	2.91	Yes	No	0.0742692
68	Male	52	PARDO-BLACK	Complete basic	HTLV	133		NO	NO	0	No	1480	922	1.61	Yes	No	0.0548565
82	Female	56	PARDO-BLACK	High school or college education	HTLV	173		YES	NO	0	No	1327	1526	0.87	Yes	No	0.0711413
64	Female	49	PARDO-BLACK	Illiterate or incomplete basic	HTLV	181		NO	NO	0	No	742	352	2.11	Yes	No	0.0130332
70	Female	61	PARDO-BLACK	High school or college education	HTLV	216		YES	NO	0	No	1389	863	1.61	Yes	No	0.0713516
1	Female	50	PARDO-BLACK	High school or college education	HTLV	240		NO	NO	0	No				Yes	No
13	Female	54	PARDO-BLACK	High school or college education	HTLV	247		NO	NO	0	No				Yes	No
88	Female	82	PARDO-BLACK	Illiterate or incomplete basic	HIV-HTLV	261	190537	NO	NO	0	No	102	886	0.12	Yes	No	0.388404
47	Female	59	PARDO-BLACK	High school or college education	HTLV	269		YES	NO	0	No	1766	615	2.87	Yes	No	0.042601
74	Female	44	PARDO-BLACK	High school or college education	HTLV	271		NO	NO	0	No	1498	771	1.94	Yes	No	0.0469466
43	Male	20	PARDO-BLACK	High school or college education	HTLV	283		NO	NO	0	No	335	173	1.93	Yes	No	0.135618
48	Female	50	PARDO-BLACK	Illiterate or incomplete basic	HTLV	344		NO	NO	0	No	1410	551	2.56	Yes	No	0.0580535
31	Male	40	PARDO-BLACK	High school or college education	HIV-HTLV	348	1	NO	NO	0	No	567	611	0.92	Yes	No	0.139703
16	Male	47	PARDO-BLACK	High school or college education	HTLV	450		NO	NO	0	No	1088	791	1.37	Yes	No	0.0830038
12	Female	55	PARDO-BLACK	Illiterate or incomplete basic	HTLV	481		YES	NO	0	No	2040	773	2.64	Yes	No	0.0278201
9	Female	57	PARDO-BLACK	Illiterate or incomplete basic	HTLV	713		NO	NO	0	No	950	400	2.38	Yes	No	0.115015
10	Male	54	PARDO-BLACK	Illiterate or incomplete basic	HTLV	720		NO	NO	0	No	2066	198	10.43	Yes	No	0.0264292
3	Female	57	PARDO-BLACK	Illiterate or incomplete basic	HTLV	732		NO	NO	0	No	1369	506	2.71	Yes	No	0.0685743
34	Male	45	PARDO-BLACK	Illiterate or incomplete basic	HTLV	782		YES	NO	0	No	898	1044	0.86	Yes	No	0.101613
79	Female	30	PARDO-BLACK	Illiterate or incomplete basic	HTLV	959		NO	NO	0	No	804	572	1.4	Yes	Yes	0.0899913
19	Female	44	PARDO-BLACK	Illiterate or incomplete basic	HTLV	1117		NO	NO	0	No	1385	470	2.95	Yes	Yes	0.0543001
49	Female	56	PARDO-BLACK	High school or college education	HTLV	1454		YES	NO	0	No	1375	1000	1.38	Yes	Yes	0.0669576
21	Female	52	PARDO-BLACK	Illiterate or incomplete basic	HTLV	1520		YES	NO	0	No	1025	453	2.26	Yes	Yes	0.0971324
14	Female	59	PARDO-BLACK	High school or college education	HTLV	1559		NO	NO	0	No	1111	644	1.73	Yes	Yes	0.0976188
55	Female	47	PARDO-BLACK	High school or college education	HTLV	1636		NO	NO	0	No	1353	587	2.3	Yes	Yes	0.0594329
80	Female	27	PARDO-BLACK	High school or college education	HTLV	1747		NO	NO	0	No	1247	847	1.47	Yes	Yes	0.0489418
40	Female	40	PARDO-BLACK	Complete basic	HTLV	2278		NO	NO	0	No	1344	631	2.12	Yes	Yes	0.0535752
61	Female	44	PARDO-BLACK	High school or college education	HTLV	2309		YES	NO	0	No	1598	745	2.14	Yes	Yes	0.0412377
32	Male	44	PARDO-BLACK	High school or college education	HTLV	2411		NO	NO	0	No	1624	573	2.83	Yes	Yes	0.0398658
42	Female	55	PARDO-BLACK	Complete basic	HIV-HTLV	3433	457217	YES	NO	0	No	1337	2906	0.46	Yes	Yes	0.0691188
66	Male	33	PARDO-BLACK	High school or college education	HTLV	3976		NO	NO	0	No	1678	600	2.8	Yes	Yes	0.0308649
51	Female	46	PARDO-BLACK	Complete basic	HTLV	4152		NO	NO	0	No	1733	520	3.33	Yes	Yes	0.0357609
2	Female	50	PARDO-BLACK	High school or college education	HTLV	4525		NO	NO	0	No	1564	538	2.91	Yes	Yes	0.0476317
78	Female	54	PARDO-BLACK	High school or college education	HTLV	6114		YES	NO	0	No	1588	793	2	Yes	Yes	0.0493509
